# Supplementary material for: An Optimized Peptide Antagonist of CXCR4 Limits Survival of BCR–ABL1-Transformed Cells in Philadelphia-Chromosome-Positive B-Cell Acute Lymphoblastic Leukemia
Source: Int J Mol Sci. 2024 Jul 30;25(15):8306. doi: 10.3390/ijms25158306 (PMC11312813; doi:10.3390/ijms25158306)
Supplement: Supplementary file 1 [file ijms-25-08306-s001.zip]

Archive with 1 entries (1 files):
- ijms-3037785-supplementary.pdf
